# Supplementary material for: Should Procalcitonin Be Included in Acute Cholecystitis Guidelines? A Systematic Review
Source: Medicina (Kaunas). 2023 Apr 20;59(4):805. doi: 10.3390/medicina59040805 (PMC10144815; doi:10.3390/medicina59040805)
Supplement: Supplementary file 1 [file medicina-59-00805-s001.zip]

Archive with 1 entries (1 files):
- medicina-2303045-supplementary.pdf
